# Supplementary material for: ﻿Endophytic Colletotrichum (Sordariomycetes, Glomerellaceae) species associated with Citrusgrandis cv. “Tomentosa” in China
Source: MycoKeys. 2023 Feb 23;95:163–88. doi: 10.3897/mycokeys.95.87121 (PMC10210594; doi:10.3897/mycokeys.95.87121)
Supplement: XML Treatment for Colletotrichum asianum [file mycokeys.95.87121-treatment1.xml]

<!DOCTYPE tp:taxon-treatment
  PUBLIC "-//TaxonX//DTD Taxonomic Treatment Publishing DTD v0 20100105//EN" "tax-treatment-NSO.dtd">
<tp:taxon-treatment xmlns:tp="http://www.plazi.org/taxpub"><tp:treatment-meta><kwd-group><label>Taxon classification</label><kwd>
                <named-content content-type="kingdom">Fungi</named-content>
              </kwd><kwd>
                <named-content content-type="order">Glomerellales</named-content>
              </kwd><kwd>
                <named-content content-type="family">Glomerellaceae</named-content>
              </kwd></kwd-group><mixed-citation publication-type="journal"><person-group><name><surname>Liu</surname><given-names>Jia-Wei</given-names></name><name><surname>Manawasinghe</surname><given-names>Ishara S.</given-names></name><name><surname>Liao</surname><given-names>Xuan-Ni</given-names></name><name><surname>Mao</surname><given-names>Jin</given-names></name><name><surname>Dong</surname><given-names>Zhang-Yong</given-names></name><name><surname>Jayawardena</surname><given-names>Ruvishika S.</given-names></name><name><surname>Wanasinghe</surname><given-names>Dhanushka N.</given-names></name><name><surname>Shu</surname><given-names>Yong-Xin</given-names></name><name><surname>Luo</surname><given-names>Mei</given-names></name></person-group><article-title>﻿Endophytic <italic><tp:taxon-name><tp:taxon-name-part taxon-name-part-type="genus" reg="Colletotrichum">Colletotrichum</tp:taxon-name-part></tp:taxon-name></italic> (<tp:taxon-name><tp:taxon-name-part taxon-name-part-type="class">Sordariomycetes</tp:taxon-name-part></tp:taxon-name>, <tp:taxon-name><tp:taxon-name-part taxon-name-part-type="family">Glomerellaceae</tp:taxon-name-part></tp:taxon-name>) species associated with <italic><tp:taxon-name><tp:taxon-name-part taxon-name-part-type="genus" reg="Citrus">Citrus</tp:taxon-name-part><tp:taxon-name-part taxon-name-part-type="species" reg="grandis">grandis</tp:taxon-name-part></tp:taxon-name></italic> cv. “Tomentosa” in China</article-title><source>MycoKeys</source><day>23</day><month>02</month><year>2023</year><volume>95</volume><fpage>163</fpage><lpage>188</lpage><pub-id pub-id-type="doi">10.3897/mycokeys.95.87121</pub-id></mixed-citation></tp:treatment-meta><tp:nomenclature><label>﻿</label><tp:taxon-name>
              <object-id xmlns:xlink="http://www.w3.org/1999/xlink" content-type="arpha" xlink:type="simple">5C82DBB3-CFC0-54A4-8EC7-466A475C0433</object-id>
              <tp:taxon-name-part taxon-name-part-type="genus" reg="Colletotrichum">Colletotrichum</tp:taxon-name-part>
              <tp:taxon-name-part taxon-name-part-type="species" reg="asianum">asianum</tp:taxon-name-part>
              <object-id xmlns:xlink="http://www.w3.org/1999/xlink" xlink:type="simple">Index Fungorum Number: IF515408</object-id>
              <object-id xmlns:xlink="http://www.w3.org/1999/xlink" xlink:type="simple">Facesoffungi Number: FoF10689</object-id>
            </tp:taxon-name><tp:taxon-authority>Prihast., L. Cai &amp; K.D. Hyde, Fungal Diversity 39: 96 (2009)</tp:taxon-authority></tp:nomenclature><tp:treatment-sec sec-type="material" id="SECID0EP6AE"><title>Material examined.</title><p>China, Guangdong Province, Huazhou, isolated from healthy twigs of <italic><tp:taxon-name><tp:taxon-name-part taxon-name-part-type="genus" reg="Citrus">Citrus</tp:taxon-name-part><tp:taxon-name-part taxon-name-part-type="species" reg="grandis">grandis</tp:taxon-name-part></tp:taxon-name></italic> cv. “Tomentosa”, May 2019, Y.X. Shu, (dried culture <abbrev xmlns:xlink="http://www.w3.org/1999/xlink" content-type="institution" xlink:title="Herbarium of Zhongkai University of Agriculture and Engineering" id="ABBRID0EBAAG" xlink:type="simple">ZHKU</abbrev> 21-0084); living culture <abbrev xmlns:xlink="http://www.w3.org/1999/xlink" content-type="institution" xlink:title="Culture Collection of Zhongkai University of Agriculture and Engineering" id="ABBRID0EGAAG" xlink:type="simple">ZHKUCC</abbrev> 21-095.</p></tp:treatment-sec><tp:treatment-sec sec-type="notes" id="SECID0ELAAG"><title>Notes.</title><p>The single isolate (<abbrev xmlns:xlink="http://www.w3.org/1999/xlink" content-type="institution" xlink:title="Culture Collection of Zhongkai University of Agriculture and Engineering" id="ABBRID0ERAAG" xlink:type="simple">ZHKUCC</abbrev> 21-0095) obtained in this study clustered with the <italic><tp:taxon-name><tp:taxon-name-part taxon-name-part-type="genus" reg="Colletotrichum">Colletotrichum</tp:taxon-name-part><tp:taxon-name-part taxon-name-part-type="species" reg="asianum">asianum</tp:taxon-name-part></tp:taxon-name></italic> ex-type strain (ICMP: 1850) with 100% <abbrev xmlns:xlink="http://www.w3.org/1999/xlink" xlink:title="Maximum Likelihood" id="ABBRID0EBBAG" xlink:type="simple">ML</abbrev>, 100% <abbrev xmlns:xlink="http://www.w3.org/1999/xlink" xlink:title="maximum parsimony" id="ABBRID0EFBAG" xlink:type="simple">MP</abbrev> and 1.0 <abbrev xmlns:xlink="http://www.w3.org/1999/xlink" xlink:title="Bayesian analyses" id="ABBRID0EJBAG" xlink:type="simple">BP</abbrev> values (Fig. <xref ref-type="fig" rid="F1">1</xref>). Morphologically, the isolate obtained in this study is similar to those in the original description of <italic><tp:taxon-name><tp:taxon-name-part taxon-name-part-type="genus" reg="Colletotrichum">C.</tp:taxon-name-part><tp:taxon-name-part taxon-name-part-type="species" reg="asianum">asianum</tp:taxon-name-part></tp:taxon-name></italic> (<xref ref-type="bibr" rid="B39">Prihastuti et al. 2009</xref>). This is the first report of <italic><tp:taxon-name><tp:taxon-name-part taxon-name-part-type="genus" reg="Colletotrichum">C.</tp:taxon-name-part><tp:taxon-name-part taxon-name-part-type="species" reg="asianum">asianum</tp:taxon-name-part></tp:taxon-name></italic> on <italic><tp:taxon-name><tp:taxon-name-part taxon-name-part-type="genus" reg="Citrus">C.</tp:taxon-name-part><tp:taxon-name-part taxon-name-part-type="species" reg="grandis">grandis</tp:taxon-name-part></tp:taxon-name></italic> cv. “Tomentosa”.</p></tp:treatment-sec><tp:treatment-sec><!--Section generated to contain objects referenced in tp:taxon-treatment.--><fig id="F1" position="float" orientation="portrait"><object-id xmlns:xlink="http://www.w3.org/1999/xlink" content-type="doi" xlink:type="simple">10.3897/mycokeys.95.87121.figure1</object-id><object-id xmlns:xlink="http://www.w3.org/1999/xlink" content-type="arpha" xlink:type="simple">17D18AAF-87B0-5C23-94B0-13EE6E58147C</object-id><label>Figure 1.</label><caption><p>The most parsimonious tree of the <italic><tp:taxon-name><tp:taxon-name-part taxon-name-part-type="genus" reg="Colletotrichum"/><tp:taxon-name-part taxon-name-part-type="species" reg="gloeosporioides">gloeosporioides</tp:taxon-name-part></tp:taxon-name></italic> complex developed using combined <italic>act</italic>, <italic>chs-1</italic>, <italic>gapdh</italic>, ITS, β-<italic>tubulin</italic> and <italic>gs</italic> sequences. <italic><tp:taxon-name><tp:taxon-name-part taxon-name-part-type="genus" reg="Colletotrichum">Colletotrichum</tp:taxon-name-part><tp:taxon-name-part taxon-name-part-type="species" reg="boninense">boninense</tp:taxon-name-part></tp:taxon-name></italic> and <italic><tp:taxon-name><tp:taxon-name-part taxon-name-part-type="genus" reg="Colletotrichum">C.</tp:taxon-name-part><tp:taxon-name-part taxon-name-part-type="species" reg="hippeastri">hippeastri</tp:taxon-name-part></tp:taxon-name></italic> were used as outgroup taxa. Bootstrap values equal to or greater than 60% in <abbrev xmlns:xlink="http://www.w3.org/1999/xlink" xlink:title="maximum parsimony" id="ABBRID0EZ2AE" xlink:type="simple">MP</abbrev> and <abbrev xmlns:xlink="http://www.w3.org/1999/xlink" xlink:title="Maximum Likelihood" id="ABBRID0E42AE" xlink:type="simple">ML</abbrev> and <abbrev xmlns:xlink="http://www.w3.org/1999/xlink" xlink:title="Bayesian analyses" id="ABBRID0EB3AE" xlink:type="simple">BP</abbrev> equal to or greater than 0.95 are shown as <abbrev xmlns:xlink="http://www.w3.org/1999/xlink" xlink:title="maximum parsimony" id="ABBRID0EF3AE" xlink:type="simple">MP</abbrev>/<abbrev xmlns:xlink="http://www.w3.org/1999/xlink" xlink:title="Maximum Likelihood" id="ABBRID0EJ3AE" xlink:type="simple">ML</abbrev>/<abbrev xmlns:xlink="http://www.w3.org/1999/xlink" xlink:title="Bayesian analyses" id="ABBRID0EN3AE" xlink:type="simple">BP</abbrev> above the respective node. The isolates belonging to the current study are given in blue for known species and new species are shown in red. Ex-type strains are noted with T.</p></caption><graphic xmlns:xlink="http://www.w3.org/1999/xlink" xlink:href="mycokeys-95-163-g001.jpg" position="float" orientation="portrait" xlink:type="simple" id="oo_814952.jpg"><uri content-type="original_file" xlink:type="simple">https://binary.pensoft.net/fig/814952</uri></graphic></fig></tp:treatment-sec><ref-list><ref id="B39"><mixed-citation xmlns:xlink="http://www.w3.org/1999/xlink" xlink:type="simple"><person-group><name name-style="western"><surname>Prihastuti</surname><given-names>H</given-names></name><name name-style="western"><surname>Cai</surname><given-names>L</given-names></name><name name-style="western"><surname>Chen</surname><given-names>H</given-names></name><name name-style="western"><surname>McKenzie</surname><given-names>EHC</given-names></name><name name-style="western"><surname>Hyde</surname><given-names>KD</given-names></name></person-group> (<year>2009</year>) <article-title>Characterization of <italic><tp:taxon-name><tp:taxon-name-part taxon-name-part-type="genus">Colletotrichum</tp:taxon-name-part></tp:taxon-name></italic> species associated with coffee berries in northern Thailand.</article-title><source>Fungal Diversity</source><volume>39</volume>: <fpage>89</fpage>–<lpage>109</lpage>. <ext-link xlink:href="10.1016/j.riam.2009.11.001" ext-link-type="doi" xlink:type="simple">https://doi.org/10.1016/j.riam.2009.11.001</ext-link></mixed-citation></ref></ref-list></tp:taxon-treatment>
