# Supplementary material for: ﻿Endophytic Colletotrichum (Sordariomycetes, Glomerellaceae) species associated with Citrusgrandis cv. “Tomentosa” in China
Source: MycoKeys. 2023 Feb 23;95:163–88. doi: 10.3897/mycokeys.95.87121 (PMC10210594; doi:10.3897/mycokeys.95.87121)
Supplement: XML Treatment for Colletotrichum tomentosae [file mycokeys.95.87121-treatment4.xml]

<!DOCTYPE tp:taxon-treatment
  PUBLIC "-//TaxonX//DTD Taxonomic Treatment Publishing DTD v0 20100105//EN" "tax-treatment-NSO.dtd">
<tp:taxon-treatment xmlns:tp="http://www.plazi.org/taxpub"><tp:treatment-meta><kwd-group><label>Taxon classification</label><kwd>
                <named-content content-type="kingdom">Fungi</named-content>
              </kwd><kwd>
                <named-content content-type="order">Glomerellales</named-content>
              </kwd><kwd>
                <named-content content-type="family">Glomerellaceae</named-content>
              </kwd></kwd-group><mixed-citation publication-type="journal"><person-group><name><surname>Liu</surname><given-names>Jia-Wei</given-names></name><name><surname>Manawasinghe</surname><given-names>Ishara S.</given-names></name><name><surname>Liao</surname><given-names>Xuan-Ni</given-names></name><name><surname>Mao</surname><given-names>Jin</given-names></name><name><surname>Dong</surname><given-names>Zhang-Yong</given-names></name><name><surname>Jayawardena</surname><given-names>Ruvishika S.</given-names></name><name><surname>Wanasinghe</surname><given-names>Dhanushka N.</given-names></name><name><surname>Shu</surname><given-names>Yong-Xin</given-names></name><name><surname>Luo</surname><given-names>Mei</given-names></name></person-group><article-title>﻿Endophytic <italic><tp:taxon-name><tp:taxon-name-part taxon-name-part-type="genus" reg="Colletotrichum">Colletotrichum</tp:taxon-name-part></tp:taxon-name></italic> (<tp:taxon-name><tp:taxon-name-part taxon-name-part-type="class">Sordariomycetes</tp:taxon-name-part></tp:taxon-name>, <tp:taxon-name><tp:taxon-name-part taxon-name-part-type="family">Glomerellaceae</tp:taxon-name-part></tp:taxon-name>) species associated with <italic><tp:taxon-name><tp:taxon-name-part taxon-name-part-type="genus" reg="Citrus">Citrus</tp:taxon-name-part><tp:taxon-name-part taxon-name-part-type="species" reg="grandis">grandis</tp:taxon-name-part></tp:taxon-name></italic> cv. “Tomentosa” in China</article-title><source>MycoKeys</source><day>23</day><month>02</month><year>2023</year><volume>95</volume><fpage>163</fpage><lpage>188</lpage><pub-id pub-id-type="doi">10.3897/mycokeys.95.87121</pub-id></mixed-citation></tp:treatment-meta><tp:nomenclature><label>﻿</label><tp:taxon-name>
              <object-id xmlns:xlink="http://www.w3.org/1999/xlink" content-type="arpha" xlink:type="simple">57D630D6-F8DD-5470-8F0F-08F809AB3BCE</object-id>
              <tp:taxon-name-part taxon-name-part-type="genus" reg="Colletotrichum">Colletotrichum</tp:taxon-name-part>
              <tp:taxon-name-part taxon-name-part-type="species" reg="tomentosae">tomentosae</tp:taxon-name-part>
              <object-id xmlns:xlink="http://www.w3.org/1999/xlink" xlink:type="simple">Index Fungorum Number: IF559482</object-id>
              <object-id xmlns:xlink="http://www.w3.org/1999/xlink" xlink:type="simple">Facesoffungi Number: FoF10692</object-id>
            </tp:taxon-name><tp:taxon-authority>J.W. Liu, Manawas. &amp; M. Luo</tp:taxon-authority><tp:taxon-status xmlns:xlink="http://www.w3.org/1999/xlink" xlink:type="simple">sp. nov.</tp:taxon-status><xref ref-type="fig" rid="F2">Fig. 2</xref></tp:nomenclature><tp:treatment-sec sec-type="etymology" id="SECID0EMNAG"><title>Etymology.</title><p>The epithet refers to the cultivar of the host plant – <italic><tp:taxon-name><tp:taxon-name-part taxon-name-part-type="genus" reg="Citrus">Citrus</tp:taxon-name-part><tp:taxon-name-part taxon-name-part-type="species" reg="grandis">grandis</tp:taxon-name-part></tp:taxon-name></italic> cv. “Tomentosa”.</p></tp:treatment-sec><tp:treatment-sec sec-type="Holotype" id="SECID0E4NAG"><title>Holotype.</title><p><abbrev xmlns:xlink="http://www.w3.org/1999/xlink" content-type="institution" xlink:title="Culture Collection of Zhongkai University of Agriculture and Engineering" id="ABBRID0EDOAG" xlink:type="simple">ZHKUCC</abbrev> 21-0103.</p></tp:treatment-sec><tp:treatment-sec sec-type="description" id="SECID0EIOAG"><title>Description.</title><p>Endophytic in <italic><tp:taxon-name><tp:taxon-name-part taxon-name-part-type="genus" reg="Citrus">C.</tp:taxon-name-part><tp:taxon-name-part taxon-name-part-type="species" reg="grandis">grandis</tp:taxon-name-part></tp:taxon-name></italic> cv. “Tomentosa” leaf. <bold><italic>Sexual morph</italic></bold>: not observed. <bold><italic>Asexual morph</italic></bold>: Conidiophores 20–40 × 3–5 μm (x− = 29.8 ± 5.5 × 3.7 ± 0.6 μm, n = 30), hyaline, cylindrical, 1–3-celled, unbranched or branched at the base. Conidia 10–20 × 3–6 μm (x− = 12.5 ± 1.6 × 4.4 ± 0.6 μm, n = 50), 1–2-guttulate, aseptate, straight, hyaline, smooth-walled, middle part cylindrical both ends obtuse, middle part occasionally shrinkage or bulging. Appressoria 5–15 × 5–10 μm (x− = 10 ± 1.8 × 7 ± 1.5 μm, n = 50) solitary or in loose groups, light brown to medium brown, Ellipsoidal to subcircular or irregular-shaped.</p></tp:treatment-sec><tp:treatment-sec sec-type="description" id="SECID0E6OAG"><title>Cultural characteristics.</title><p>Colonies on <abbrev xmlns:xlink="http://www.w3.org/1999/xlink" xlink:title="potato dextrose agar" id="ABBRID0EFPAG" xlink:type="simple">PDA</abbrev> reach 70 mm diam. in seven days, with 10–11 mm/day (x− = 10 mm, n = 6) growth rate. Colonies flat with entire margin, floccose cottony, surface grey in the centre with glaucous margin. Reverse buff in the centre with off-white margin.</p></tp:treatment-sec><tp:treatment-sec sec-type="material" id="SECID0EJPAG"><title>Material examined.</title><p>China, Guangdong Province, Huazhou, isolated from a healthy leaf of <italic><tp:taxon-name><tp:taxon-name-part taxon-name-part-type="genus" reg="Citrus">Citrus</tp:taxon-name-part><tp:taxon-name-part taxon-name-part-type="species" reg="grandis">grandis</tp:taxon-name-part></tp:taxon-name></italic> cv. “Tomentosa”, May 2019, Y.X. Shu, (dried cultures <abbrev xmlns:xlink="http://www.w3.org/1999/xlink" content-type="institution" xlink:title="Herbarium of Zhongkai University of Agriculture and Engineering" id="ABBRID0E1PAG" xlink:type="simple">ZHKU</abbrev> 21-0088 <bold><italic>holotype</italic></bold>); ex-type culture <abbrev xmlns:xlink="http://www.w3.org/1999/xlink" content-type="institution" xlink:title="Culture Collection of Zhongkai University of Agriculture and Engineering" id="ABBRID0ECQAG" xlink:type="simple">ZHKUCC</abbrev> 21-0103 (= <named-content xmlns:xlink="http://www.w3.org/1999/xlink" content-type="dwc:institutional_code" xlink:title="Culture Collection of the Chinese Academy of Sciences" xlink:href="http://grbio.org/institution/china-general-microbiological-culture-collection-center-chinese-academy-sciences" xlink:type="simple">CGMCC</named-content> 3.24128), ex-isotype <abbrev xmlns:xlink="http://www.w3.org/1999/xlink" content-type="institution" xlink:title="Culture Collection of Zhongkai University of Agriculture and Engineering" id="ABBRID0EMQAG" xlink:type="simple">ZHKUCC</abbrev> 21-0104, <abbrev xmlns:xlink="http://www.w3.org/1999/xlink" content-type="institution" xlink:title="Culture Collection of Zhongkai University of Agriculture and Engineering" id="ABBRID0ERQAG" xlink:type="simple">ZHKUCC</abbrev> 22-0041).</p></tp:treatment-sec><tp:treatment-sec sec-type="notes" id="SECID0EWQAG"><title>Notes.</title><p>In the phylogenetic analysis of combined six genes, <italic><tp:taxon-name><tp:taxon-name-part taxon-name-part-type="genus" reg="Colletotrichum">Colletotrichum</tp:taxon-name-part><tp:taxon-name-part taxon-name-part-type="species" reg="tomentosae">tomentosae</tp:taxon-name-part></tp:taxon-name></italic> formed an independent clade (Fig. <xref ref-type="fig" rid="F1">1</xref>). This species is phylogenetically distinct from <italic><tp:taxon-name><tp:taxon-name-part taxon-name-part-type="genus" reg="Colletotrichum">C.</tp:taxon-name-part><tp:taxon-name-part taxon-name-part-type="species" reg="syzygicola">syzygicola</tp:taxon-name-part></tp:taxon-name></italic>. Morphologically, appressoria developed by <italic><tp:taxon-name><tp:taxon-name-part taxon-name-part-type="genus" reg="Colletotrichum">C.</tp:taxon-name-part><tp:taxon-name-part taxon-name-part-type="species" reg="syzygicola">syzygicola</tp:taxon-name-part></tp:taxon-name></italic> (DNCL021; <xref ref-type="bibr" rid="B46">Udayanga et al. (2013)</xref>) are longer than <italic><tp:taxon-name><tp:taxon-name-part taxon-name-part-type="genus" reg="Colletotrichum">C.</tp:taxon-name-part><tp:taxon-name-part taxon-name-part-type="species" reg="tomentosae">tomentosae</tp:taxon-name-part></tp:taxon-name></italic> (5–15 × 18–24 μm vs. 18–24 μm). <italic><tp:taxon-name><tp:taxon-name-part taxon-name-part-type="genus" reg="Colletotrichum">Colletotrichum</tp:taxon-name-part><tp:taxon-name-part taxon-name-part-type="species" reg="tomentosae">tomentosae</tp:taxon-name-part></tp:taxon-name></italic> has longer conidiophores (20–40 × 3–5 vs. 12–16 × 4–5 μm). This species can be distinguished from <italic><tp:taxon-name><tp:taxon-name-part taxon-name-part-type="genus" reg="Colletotrichum">C.</tp:taxon-name-part><tp:taxon-name-part taxon-name-part-type="species" reg="syzygicola">syzygicola</tp:taxon-name-part></tp:taxon-name></italic> by 32 nucleotide differences (1/511 in the ITS region, 2/229 in the <italic>gapdh</italic> region, 7/242 in the <italic>act</italic> region and 22/906 in the <italic>gs</italic> region). The PHI test revealed no significant evidence for a recombination (p = 1.0) event amongst <italic><tp:taxon-name><tp:taxon-name-part taxon-name-part-type="genus" reg="Colletotrichum">C.</tp:taxon-name-part><tp:taxon-name-part taxon-name-part-type="species" reg="syzygicola">syzygicola</tp:taxon-name-part></tp:taxon-name></italic> and its closely-related taxa (Fig. <xref ref-type="fig" rid="F3">3</xref>). Therefore, we have described this fungus as a novel species.</p><fig id="F3" position="float" orientation="portrait"><object-id xmlns:xlink="http://www.w3.org/1999/xlink" content-type="doi" xlink:type="simple">10.3897/mycokeys.95.87121.figure3</object-id><object-id xmlns:xlink="http://www.w3.org/1999/xlink" content-type="arpha" xlink:type="simple">CCD3769A-D58D-5F62-B72F-544892A537C8</object-id><label>Figure 3.</label><caption><p>PHI analysis of combined ITS, <italic>gapdh</italic>, <italic>chs-1</italic>, <italic>act</italic> and β-<italic>tubulin</italic> sequence data. PHI test result (<abbrev xmlns:xlink="http://www.w3.org/1999/xlink" xlink:title="pairwise homoplasy index" id="ABBRID0ELUAG" xlink:type="simple">Φw</abbrev>) &lt; 0.05 indicates significant recombination within the dataset.</p></caption><graphic xmlns:xlink="http://www.w3.org/1999/xlink" xlink:href="mycokeys-95-163-g003.jpg" position="float" orientation="portrait" xlink:type="simple" id="oo_814954.jpg"><uri content-type="original_file" xlink:type="simple">https://binary.pensoft.net/fig/814954</uri></graphic></fig></tp:treatment-sec><tp:treatment-sec><!--Section generated to contain objects referenced in tp:taxon-treatment.--><fig id="F2" position="float" orientation="portrait"><object-id xmlns:xlink="http://www.w3.org/1999/xlink" content-type="doi" xlink:type="simple">10.3897/mycokeys.95.87121.figure2</object-id><object-id xmlns:xlink="http://www.w3.org/1999/xlink" content-type="arpha" xlink:type="simple">A79F3023-0F62-5840-9B76-DB0617D9B422</object-id><label>Figure 2.</label><caption><p><italic><tp:taxon-name><tp:taxon-name-part taxon-name-part-type="genus" reg="Colletotrichum">Colletotrichum</tp:taxon-name-part><tp:taxon-name-part taxon-name-part-type="species" reg="tomentosae">tomentosae</tp:taxon-name-part></tp:taxon-name></italic> (<abbrev xmlns:xlink="http://www.w3.org/1999/xlink" content-type="institution" xlink:title="Culture Collection of Zhongkai University of Agriculture and Engineering" id="ABBRID0EJ4AE" xlink:type="simple">ZHKUCC</abbrev> 21-0103, holotype) <bold>A, B</bold> upper and reverse side of cultures on <abbrev xmlns:xlink="http://www.w3.org/1999/xlink" xlink:title="potato dextrose agar" id="ABBRID0EQ4AE" xlink:type="simple">PDA</abbrev> seven days after inoculation <bold>C, D</bold> conidiophores with developing conidia <bold>E, F</bold> conidia <bold>G, H</bold> appressoria. Scale bars: 10 μm (<bold>C–H</bold>).</p></caption><graphic xmlns:xlink="http://www.w3.org/1999/xlink" xlink:href="mycokeys-95-163-g002.jpg" position="float" orientation="portrait" xlink:type="simple" id="oo_814953.jpg"><uri content-type="original_file" xlink:type="simple">https://binary.pensoft.net/fig/814953</uri></graphic></fig><fig id="F1" position="float" orientation="portrait"><object-id xmlns:xlink="http://www.w3.org/1999/xlink" content-type="doi" xlink:type="simple">10.3897/mycokeys.95.87121.figure1</object-id><object-id xmlns:xlink="http://www.w3.org/1999/xlink" content-type="arpha" xlink:type="simple">17D18AAF-87B0-5C23-94B0-13EE6E58147C</object-id><label>Figure 1.</label><caption><p>The most parsimonious tree of the <italic><tp:taxon-name><tp:taxon-name-part taxon-name-part-type="genus" reg="Colletotrichum"/><tp:taxon-name-part taxon-name-part-type="species" reg="gloeosporioides">gloeosporioides</tp:taxon-name-part></tp:taxon-name></italic> complex developed using combined <italic>act</italic>, <italic>chs-1</italic>, <italic>gapdh</italic>, ITS, β-<italic>tubulin</italic> and <italic>gs</italic> sequences. <italic><tp:taxon-name><tp:taxon-name-part taxon-name-part-type="genus" reg="Colletotrichum">Colletotrichum</tp:taxon-name-part><tp:taxon-name-part taxon-name-part-type="species" reg="boninense">boninense</tp:taxon-name-part></tp:taxon-name></italic> and <italic><tp:taxon-name><tp:taxon-name-part taxon-name-part-type="genus" reg="Colletotrichum">C.</tp:taxon-name-part><tp:taxon-name-part taxon-name-part-type="species" reg="hippeastri">hippeastri</tp:taxon-name-part></tp:taxon-name></italic> were used as outgroup taxa. Bootstrap values equal to or greater than 60% in <abbrev xmlns:xlink="http://www.w3.org/1999/xlink" xlink:title="maximum parsimony" id="ABBRID0EZ2AE" xlink:type="simple">MP</abbrev> and <abbrev xmlns:xlink="http://www.w3.org/1999/xlink" xlink:title="Maximum Likelihood" id="ABBRID0E42AE" xlink:type="simple">ML</abbrev> and <abbrev xmlns:xlink="http://www.w3.org/1999/xlink" xlink:title="Bayesian analyses" id="ABBRID0EB3AE" xlink:type="simple">BP</abbrev> equal to or greater than 0.95 are shown as <abbrev xmlns:xlink="http://www.w3.org/1999/xlink" xlink:title="maximum parsimony" id="ABBRID0EF3AE" xlink:type="simple">MP</abbrev>/<abbrev xmlns:xlink="http://www.w3.org/1999/xlink" xlink:title="Maximum Likelihood" id="ABBRID0EJ3AE" xlink:type="simple">ML</abbrev>/<abbrev xmlns:xlink="http://www.w3.org/1999/xlink" xlink:title="Bayesian analyses" id="ABBRID0EN3AE" xlink:type="simple">BP</abbrev> above the respective node. The isolates belonging to the current study are given in blue for known species and new species are shown in red. Ex-type strains are noted with T.</p></caption><graphic xmlns:xlink="http://www.w3.org/1999/xlink" xlink:href="mycokeys-95-163-g001.jpg" position="float" orientation="portrait" xlink:type="simple" id="oo_814952.jpg"><uri content-type="original_file" xlink:type="simple">https://binary.pensoft.net/fig/814952</uri></graphic></fig></tp:treatment-sec><ref-list><ref id="B46"><mixed-citation xmlns:xlink="http://www.w3.org/1999/xlink" xlink:type="simple"><person-group><name name-style="western"><surname>Udayanga</surname><given-names>D</given-names></name><name name-style="western"><surname>Manamgoda</surname><given-names>DS</given-names></name><name name-style="western"><surname>Liu</surname><given-names>X</given-names></name><name name-style="western"><surname>Chukeatirote</surname><given-names>E</given-names></name><name name-style="western"><surname>Hyde</surname><given-names>KD</given-names></name></person-group> (<year>2013</year>) What are the common anthracnose pathogens of tropical fruits? Fungal Diversity 61(1): 165–179. <ext-link xlink:href="10.1007/s13225-013-0257-2" ext-link-type="doi" xlink:type="simple">https://doi.org/10.1007/s13225-013-0257-2</ext-link></mixed-citation></ref></ref-list></tp:taxon-treatment>
