# Supplementary material for: ﻿Endophytic Colletotrichum (Sordariomycetes, Glomerellaceae) species associated with Citrusgrandis cv. “Tomentosa” in China
Source: MycoKeys. 2023 Feb 23;95:163–88. doi: 10.3897/mycokeys.95.87121 (PMC10210594; doi:10.3897/mycokeys.95.87121)
Supplement: XML Treatment for Colletotrichum plurivorum [file mycokeys.95.87121-treatment5.xml]

<!DOCTYPE tp:taxon-treatment
  PUBLIC "-//TaxonX//DTD Taxonomic Treatment Publishing DTD v0 20100105//EN" "tax-treatment-NSO.dtd">
<tp:taxon-treatment xmlns:tp="http://www.plazi.org/taxpub"><tp:treatment-meta><kwd-group><label>Taxon classification</label><kwd>
                <named-content content-type="kingdom">Fungi</named-content>
              </kwd><kwd>
                <named-content content-type="order">Glomerellales</named-content>
              </kwd><kwd>
                <named-content content-type="family">Glomerellaceae</named-content>
              </kwd></kwd-group><mixed-citation publication-type="journal"><person-group><name><surname>Liu</surname><given-names>Jia-Wei</given-names></name><name><surname>Manawasinghe</surname><given-names>Ishara S.</given-names></name><name><surname>Liao</surname><given-names>Xuan-Ni</given-names></name><name><surname>Mao</surname><given-names>Jin</given-names></name><name><surname>Dong</surname><given-names>Zhang-Yong</given-names></name><name><surname>Jayawardena</surname><given-names>Ruvishika S.</given-names></name><name><surname>Wanasinghe</surname><given-names>Dhanushka N.</given-names></name><name><surname>Shu</surname><given-names>Yong-Xin</given-names></name><name><surname>Luo</surname><given-names>Mei</given-names></name></person-group><article-title>﻿Endophytic <italic><tp:taxon-name><tp:taxon-name-part taxon-name-part-type="genus" reg="Colletotrichum">Colletotrichum</tp:taxon-name-part></tp:taxon-name></italic> (<tp:taxon-name><tp:taxon-name-part taxon-name-part-type="class">Sordariomycetes</tp:taxon-name-part></tp:taxon-name>, <tp:taxon-name><tp:taxon-name-part taxon-name-part-type="family">Glomerellaceae</tp:taxon-name-part></tp:taxon-name>) species associated with <italic><tp:taxon-name><tp:taxon-name-part taxon-name-part-type="genus" reg="Citrus">Citrus</tp:taxon-name-part><tp:taxon-name-part taxon-name-part-type="species" reg="grandis">grandis</tp:taxon-name-part></tp:taxon-name></italic> cv. “Tomentosa” in China</article-title><source>MycoKeys</source><day>23</day><month>02</month><year>2023</year><volume>95</volume><fpage>163</fpage><lpage>188</lpage><pub-id pub-id-type="doi">10.3897/mycokeys.95.87121</pub-id></mixed-citation></tp:treatment-meta><tp:nomenclature><label>﻿</label><tp:taxon-name>
              <object-id xmlns:xlink="http://www.w3.org/1999/xlink" content-type="arpha" xlink:type="simple">D5DD5537-5639-565B-9521-9490D3BD34AC</object-id>
              <tp:taxon-name-part taxon-name-part-type="genus" reg="Colletotrichum">Colletotrichum</tp:taxon-name-part>
              <tp:taxon-name-part taxon-name-part-type="species" reg="plurivorum">plurivorum</tp:taxon-name-part>
              <object-id xmlns:xlink="http://www.w3.org/1999/xlink" xlink:type="simple">Index Fungorum Number: IF824228</object-id>
              <object-id xmlns:xlink="http://www.w3.org/1999/xlink" xlink:type="simple">Facesoffungi Number: FoF10691</object-id>
            </tp:taxon-name><tp:taxon-authority>Damm, Alizadeh &amp; Toy. Sato, Studies in Mycology 92: 31 (2019)</tp:taxon-authority></tp:nomenclature><tp:treatment-sec sec-type="material" id="SECID0ET3AG"><title>Material examined.</title><p>China, Guangdong Province, Huazhou, isolated from healthy leaf of <italic><tp:taxon-name><tp:taxon-name-part taxon-name-part-type="genus" reg="Citrus">Citrus</tp:taxon-name-part><tp:taxon-name-part taxon-name-part-type="species" reg="grandis">grandis</tp:taxon-name-part></tp:taxon-name></italic> cv. “Tomentosa”, May 2019, YX Shu, (dried culture <abbrev xmlns:xlink="http://www.w3.org/1999/xlink" content-type="institution" xlink:title="Herbarium of Zhongkai University of Agriculture and Engineering" id="ABBRID0EE4AG" xlink:type="simple">ZHKU</abbrev> 21-0087), living culture <abbrev xmlns:xlink="http://www.w3.org/1999/xlink" content-type="institution" xlink:title="Culture Collection of Zhongkai University of Agriculture and Engineering" id="ABBRID0EJ4AG" xlink:type="simple">ZHKUCC</abbrev> 21-0102.</p></tp:treatment-sec><tp:treatment-sec sec-type="notes" id="SECID0EO4AG"><title>Notes.</title><p>A single isolate (<abbrev xmlns:xlink="http://www.w3.org/1999/xlink" content-type="institution" xlink:title="Culture Collection of Zhongkai University of Agriculture and Engineering" id="ABBRID0EU4AG" xlink:type="simple">ZHKUCC</abbrev> 21-0102) obtained in this study clustered with the ex-type strain of <italic><tp:taxon-name><tp:taxon-name-part taxon-name-part-type="genus" reg="Colletotrichum">C.</tp:taxon-name-part><tp:taxon-name-part taxon-name-part-type="species" reg="plurivorum">plurivorum</tp:taxon-name-part></tp:taxon-name></italic> (CBS 125474) with 99% <abbrev xmlns:xlink="http://www.w3.org/1999/xlink" xlink:title="Maximum Likelihood" id="ABBRID0EE5AG" xlink:type="simple">ML</abbrev>, 97% <abbrev xmlns:xlink="http://www.w3.org/1999/xlink" xlink:title="maximum parsimony" id="ABBRID0EI5AG" xlink:type="simple">MP</abbrev> and 1.0 <abbrev xmlns:xlink="http://www.w3.org/1999/xlink" xlink:title="Bayesian analyses" id="ABBRID0EM5AG" xlink:type="simple">BP</abbrev> support values (Fig. <xref ref-type="fig" rid="F4">4</xref>). Morphologically, the isolate obtained in this study is similar to those in the original description of <italic><tp:taxon-name><tp:taxon-name-part taxon-name-part-type="genus" reg="Colletotrichum">C.</tp:taxon-name-part><tp:taxon-name-part taxon-name-part-type="species" reg="plurivorum">plurivorum</tp:taxon-name-part></tp:taxon-name></italic> (<xref ref-type="bibr" rid="B12">Damm et al. 2019</xref>). <italic><tp:taxon-name><tp:taxon-name-part taxon-name-part-type="genus" reg="Colletotrichum">Colletotrichum</tp:taxon-name-part><tp:taxon-name-part taxon-name-part-type="species" reg="plurivorum">plurivorum</tp:taxon-name-part></tp:taxon-name></italic> was first introduced by <xref ref-type="bibr" rid="B12">Damm et al. (2019)</xref> as a pathogen on <italic><tp:taxon-name><tp:taxon-name-part taxon-name-part-type="genus" reg="Capsicum">Capsicum</tp:taxon-name-part><tp:taxon-name-part taxon-name-part-type="species" reg="annuum">annuum</tp:taxon-name-part></tp:taxon-name></italic> fruits and subsequently, has been reported as pathogens causing anthracnose or leaf spot diseases (<xref ref-type="bibr" rid="B16">Farr and Rossman 2022</xref>). This is the first report of <italic><tp:taxon-name><tp:taxon-name-part taxon-name-part-type="genus" reg="Colletotrichum">C.</tp:taxon-name-part><tp:taxon-name-part taxon-name-part-type="species" reg="plurivorum">plurivorum</tp:taxon-name-part></tp:taxon-name></italic> as an endophyte on <italic><tp:taxon-name><tp:taxon-name-part taxon-name-part-type="genus" reg="Citrus">Citrus</tp:taxon-name-part><tp:taxon-name-part taxon-name-part-type="species" reg="grandis">grandis</tp:taxon-name-part></tp:taxon-name></italic> cv. “Tomentosa”.</p></tp:treatment-sec><tp:treatment-sec><!--Section generated to contain objects referenced in tp:taxon-treatment.--><fig id="F4" position="float" orientation="portrait"><object-id xmlns:xlink="http://www.w3.org/1999/xlink" content-type="doi" xlink:type="simple">10.3897/mycokeys.95.87121.figure4</object-id><object-id xmlns:xlink="http://www.w3.org/1999/xlink" content-type="arpha" xlink:type="simple">2D0DFFFA-BB6E-521A-A873-673DBCC612F2</object-id><label>Figure 4.</label><caption><p>The most parsimonious tree for <italic><tp:taxon-name><tp:taxon-name-part taxon-name-part-type="genus" reg="Colletotrichum">Colletotrichum</tp:taxon-name-part><tp:taxon-name-part taxon-name-part-type="species" reg="orchidearum">orchidearum</tp:taxon-name-part></tp:taxon-name></italic> complex using a combined <italic>act</italic>, <italic>chs-1</italic>, <italic>gapdh</italic>, <italic>his3</italic>, ITS, and β-<italic>tubulin</italic> sequences. The tree is rooted to <italic><tp:taxon-name><tp:taxon-name-part taxon-name-part-type="genus" reg="Colletotrichum">Colletotrichum</tp:taxon-name-part><tp:taxon-name-part taxon-name-part-type="species" reg="brevisporum">brevisporum</tp:taxon-name-part></tp:taxon-name></italic> and <italic><tp:taxon-name><tp:taxon-name-part taxon-name-part-type="genus" reg="Colletotrichum">C.</tp:taxon-name-part><tp:taxon-name-part taxon-name-part-type="species" reg="magnum">magnum</tp:taxon-name-part></tp:taxon-name></italic>. Bootstrap support values equal to or greater than 60% in <abbrev xmlns:xlink="http://www.w3.org/1999/xlink" xlink:title="maximum parsimony" id="ABBRID0EM1AG" xlink:type="simple">MP</abbrev> and <abbrev xmlns:xlink="http://www.w3.org/1999/xlink" xlink:title="Maximum Likelihood" id="ABBRID0EQ1AG" xlink:type="simple">ML</abbrev> and <abbrev xmlns:xlink="http://www.w3.org/1999/xlink" xlink:title="Bayesian analyses" id="ABBRID0EU1AG" xlink:type="simple">BP</abbrev> equal to or greater than 0.95 are shown as <abbrev xmlns:xlink="http://www.w3.org/1999/xlink" xlink:title="maximum parsimony" id="ABBRID0EY1AG" xlink:type="simple">MP</abbrev>/<abbrev xmlns:xlink="http://www.w3.org/1999/xlink" xlink:title="Maximum Likelihood" id="ABBRID0E31AG" xlink:type="simple">ML</abbrev>/<abbrev xmlns:xlink="http://www.w3.org/1999/xlink" xlink:title="Bayesian analyses" id="ABBRID0EA2AG" xlink:type="simple">BP</abbrev> above the respective nodes. The isolates belonging to the current study is given in blue. Ex-type strains are noted with T.</p></caption><graphic xmlns:xlink="http://www.w3.org/1999/xlink" xlink:href="mycokeys-95-163-g004.jpg" position="float" orientation="portrait" xlink:type="simple" id="oo_814955.jpg"><uri content-type="original_file" xlink:type="simple">https://binary.pensoft.net/fig/814955</uri></graphic></fig></tp:treatment-sec><ref-list><ref id="B12"><mixed-citation xmlns:xlink="http://www.w3.org/1999/xlink" xlink:type="simple"><person-group><name name-style="western"><surname>Damm</surname><given-names>U</given-names></name><name name-style="western"><surname>Sato</surname><given-names>T</given-names></name><name name-style="western"><surname>Alizadeh</surname><given-names>A</given-names></name><name name-style="western"><surname>Groenewald</surname><given-names>JZ</given-names></name><name name-style="western"><surname>Crous</surname><given-names>PW</given-names></name></person-group> (<year>2019</year>) <article-title>The <italic><tp:taxon-name><tp:taxon-name-part taxon-name-part-type="genus">Colletotrichum</tp:taxon-name-part><tp:taxon-name-part taxon-name-part-type="species">dracaenophilum</tp:taxon-name-part></tp:taxon-name></italic>, <italic><tp:taxon-name><tp:taxon-name-part taxon-name-part-type="genus">C.</tp:taxon-name-part><tp:taxon-name-part taxon-name-part-type="species">magnum</tp:taxon-name-part></tp:taxon-name></italic> and <italic><tp:taxon-name><tp:taxon-name-part taxon-name-part-type="genus">C.</tp:taxon-name-part><tp:taxon-name-part taxon-name-part-type="species">orchidearum</tp:taxon-name-part></tp:taxon-name></italic> species complexes.</article-title><source>Studies in Mycology</source><volume>92</volume>(<issue>1</issue>): <fpage>1</fpage>–<lpage>46</lpage>. <ext-link xlink:href="10.1016/j.simyco.2018.04.001" ext-link-type="doi" xlink:type="simple">https://doi.org/10.1016/j.simyco.2018.04.001</ext-link></mixed-citation></ref><ref id="B16"><mixed-citation xmlns:xlink="http://www.w3.org/1999/xlink" xlink:type="simple"><person-group><name name-style="western"><surname>Farr</surname><given-names>DF</given-names></name><name name-style="western"><surname>Rossman</surname><given-names>AY</given-names></name></person-group> (<year>2022</year>) Fungal Databases. U.S. National Fungus Collections, ARS, USDA. <ext-link xlink:href="https://nt.ars-grin.gov/fungaldatabases/" ext-link-type="uri" xlink:type="simple">https://nt.ars-grin.gov/fungaldatabases/</ext-link></mixed-citation></ref></ref-list></tp:taxon-treatment>
