# Supplementary material for: ﻿Endophytic Colletotrichum (Sordariomycetes, Glomerellaceae) species associated with Citrusgrandis cv. “Tomentosa” in China
Source: MycoKeys. 2023 Feb 23;95:163–88. doi: 10.3897/mycokeys.95.87121 (PMC10210594; doi:10.3897/mycokeys.95.87121)
Supplement: XML Treatment for Colletotrichum guangdongense [file mycokeys.95.87121-treatment6.xml]

<!DOCTYPE tp:taxon-treatment
  PUBLIC "-//TaxonX//DTD Taxonomic Treatment Publishing DTD v0 20100105//EN" "tax-treatment-NSO.dtd">
<tp:taxon-treatment xmlns:tp="http://www.plazi.org/taxpub"><tp:treatment-meta><kwd-group><label>Taxon classification</label><kwd>
                <named-content content-type="kingdom">Fungi</named-content>
              </kwd><kwd>
                <named-content content-type="order">Glomerellales</named-content>
              </kwd><kwd>
                <named-content content-type="family">Glomerellaceae</named-content>
              </kwd></kwd-group><mixed-citation publication-type="journal"><person-group><name><surname>Liu</surname><given-names>Jia-Wei</given-names></name><name><surname>Manawasinghe</surname><given-names>Ishara S.</given-names></name><name><surname>Liao</surname><given-names>Xuan-Ni</given-names></name><name><surname>Mao</surname><given-names>Jin</given-names></name><name><surname>Dong</surname><given-names>Zhang-Yong</given-names></name><name><surname>Jayawardena</surname><given-names>Ruvishika S.</given-names></name><name><surname>Wanasinghe</surname><given-names>Dhanushka N.</given-names></name><name><surname>Shu</surname><given-names>Yong-Xin</given-names></name><name><surname>Luo</surname><given-names>Mei</given-names></name></person-group><article-title>﻿Endophytic <italic><tp:taxon-name><tp:taxon-name-part taxon-name-part-type="genus" reg="Colletotrichum">Colletotrichum</tp:taxon-name-part></tp:taxon-name></italic> (<tp:taxon-name><tp:taxon-name-part taxon-name-part-type="class">Sordariomycetes</tp:taxon-name-part></tp:taxon-name>, <tp:taxon-name><tp:taxon-name-part taxon-name-part-type="family">Glomerellaceae</tp:taxon-name-part></tp:taxon-name>) species associated with <italic><tp:taxon-name><tp:taxon-name-part taxon-name-part-type="genus" reg="Citrus">Citrus</tp:taxon-name-part><tp:taxon-name-part taxon-name-part-type="species" reg="grandis">grandis</tp:taxon-name-part></tp:taxon-name></italic> cv. “Tomentosa” in China</article-title><source>MycoKeys</source><day>23</day><month>02</month><year>2023</year><volume>95</volume><fpage>163</fpage><lpage>188</lpage><pub-id pub-id-type="doi">10.3897/mycokeys.95.87121</pub-id></mixed-citation></tp:treatment-meta><tp:nomenclature><label>﻿</label><tp:taxon-name>
              <object-id xmlns:xlink="http://www.w3.org/1999/xlink" content-type="arpha" xlink:type="simple">43281A0E-8EE6-52A9-AAD1-3D9B8B8BF57D</object-id>
              <tp:taxon-name-part taxon-name-part-type="genus" reg="Colletotrichum">Colletotrichum</tp:taxon-name-part>
              <tp:taxon-name-part taxon-name-part-type="species" reg="guangdongense">guangdongense</tp:taxon-name-part>
              <object-id xmlns:xlink="http://www.w3.org/1999/xlink" xlink:type="simple">Index Fungorum Number: IF559483</object-id>
              <object-id xmlns:xlink="http://www.w3.org/1999/xlink" xlink:type="simple">Facesoffungi Number: FoF10693</object-id>
            </tp:taxon-name><tp:taxon-authority>J.W. Liu, Manawas. &amp; M. Luo</tp:taxon-authority><tp:taxon-status xmlns:xlink="http://www.w3.org/1999/xlink" xlink:type="simple">sp. nov.</tp:taxon-status><xref ref-type="fig" rid="F7">Fig. 7</xref></tp:nomenclature><tp:treatment-sec sec-type="etymology" id="SECID0EUJBG"><title>Etymology.</title><p>The epithet refers to the Guangdong Province where the fungus was collected.</p></tp:treatment-sec><tp:treatment-sec sec-type="Holotype" id="SECID0EZJBG"><title>Holotype.</title><p><abbrev xmlns:xlink="http://www.w3.org/1999/xlink" content-type="institution" xlink:title="Culture Collection of Zhongkai University of Agriculture and Engineering" id="ABBRID0E6JBG" xlink:type="simple">ZHKUCC</abbrev> 21-0105</p></tp:treatment-sec><tp:treatment-sec sec-type="description" id="SECID0EEKBG"><title>Description.</title><p>Isolated from a <italic><tp:taxon-name><tp:taxon-name-part taxon-name-part-type="genus" reg="Citrus">Citrus</tp:taxon-name-part><tp:taxon-name-part taxon-name-part-type="species" reg="grandis">grandis</tp:taxon-name-part></tp:taxon-name></italic> cv. “Tomentosa” twig. <bold><italic>Sexual morph</italic></bold>: not observed. <bold><italic>Asexual morph</italic>.</bold> Conidiomata formed directly on hyphae, conidial masses abundant, coral. Setae pale to dark brown, smooth-walled, straight or flexuous, 2–4-septate, 60–136 μm long, basal cell cylindrical, 3.5–4.8 μm diam., tip more or less acute. Conidiophores 20–70 × 3–7 μm (x− = 39.1 ± 10.7 × 4.7 ± 0.7 μm, n = 50), cylindrical, hyaline, smooth-walled, 1–4-celled, unbranched or branched at the base. Conidia 14–22 × 3–7 μm (x− = 18.2 ± 1.6 × 4.9 ± 0.5 μm, n = 50), straight, hyaline and smooth-walled. Appressoria 7–12 × 5–10 μm (x− = 10.2 ± 1.8 × 7.3 ± 0.9 μm, n = 50), single, medium brown, round, oval to irregular in outline.</p><fig id="F7" position="float" orientation="portrait"><object-id xmlns:xlink="http://www.w3.org/1999/xlink" content-type="doi" xlink:type="simple">10.3897/mycokeys.95.87121.figure7</object-id><object-id xmlns:xlink="http://www.w3.org/1999/xlink" content-type="arpha" xlink:type="simple">3D0FF7C3-B79C-5C81-A1B8-BC9CF5F9240A</object-id><label>Figure 7.</label><caption><p><italic><tp:taxon-name><tp:taxon-name-part taxon-name-part-type="genus" reg="Colletotrichum">Colletotrichum</tp:taxon-name-part><tp:taxon-name-part taxon-name-part-type="species" reg="guangdongense">guangdongense</tp:taxon-name-part></tp:taxon-name></italic> (<abbrev xmlns:xlink="http://www.w3.org/1999/xlink" content-type="institution" xlink:title="Culture Collection of Zhongkai University of Agriculture and Engineering" id="ABBRID0EPLBG" xlink:type="simple">ZHKUCC</abbrev> 21-0105, holotype) <bold>A, B</bold> upper and reverse sides of cultures on <abbrev xmlns:xlink="http://www.w3.org/1999/xlink" xlink:title="potato dextrose agar" id="ABBRID0EWLBG" xlink:type="simple">PDA</abbrev> seven days after inoculation <bold>C, D</bold> conidioma <bold>E, F</bold> setae <bold>G, H</bold> conidiophores <bold>I</bold> conidia <bold>J, K</bold> appressoria. Scale bars: 1 mm (<bold>C, D</bold>); 10 μm (<bold>E–K</bold>).</p></caption><graphic xmlns:xlink="http://www.w3.org/1999/xlink" xlink:href="mycokeys-95-163-g007.jpg" position="float" orientation="portrait" xlink:type="simple" id="oo_814958.jpg"><uri content-type="original_file" xlink:type="simple">https://binary.pensoft.net/fig/814958</uri></graphic></fig></tp:treatment-sec><tp:treatment-sec sec-type="description" id="SECID0ENMBG"><title>Cultural characteristics.</title><p>Colonies on <abbrev xmlns:xlink="http://www.w3.org/1999/xlink" xlink:title="potato dextrose agar" id="ABBRID0ETMBG" xlink:type="simple">PDA</abbrev> reach 65 mm diameter after seven days, with 8–11 mm/day (x− = 10 mm, n = 6) growth rate. Colonies circular, slightly raised, flat, with pale coral red to light pink margin. Reverse dark vermillion to light ivory. Colonies on SNA flat, with entire margin, glaucous, reverse buff. Sporulates after 14 d on SNA.</p></tp:treatment-sec><tp:treatment-sec sec-type="material" id="SECID0EXMBG"><title>Material examined.</title><p>China, Guangdong Province, Huazhou, isolated from healthy twigs of <italic><tp:taxon-name><tp:taxon-name-part taxon-name-part-type="genus" reg="Citrus">Citrus</tp:taxon-name-part><tp:taxon-name-part taxon-name-part-type="species" reg="grandis">grandis</tp:taxon-name-part></tp:taxon-name></italic> cv. “Tomentosa”, May 2019, Y.X. Shu (dried cultures <abbrev xmlns:xlink="http://www.w3.org/1999/xlink" content-type="institution" xlink:title="Herbarium of Zhongkai University of Agriculture and Engineering" id="ABBRID0EINBG" xlink:type="simple">ZHKU</abbrev> 21-0089 <bold><italic>holotype</italic></bold>); living cultures <abbrev xmlns:xlink="http://www.w3.org/1999/xlink" content-type="institution" xlink:title="Culture Collection of Zhongkai University of Agriculture and Engineering" id="ABBRID0EQNBG" xlink:type="simple">ZHKUCC</abbrev> 21-0105 (= <named-content xmlns:xlink="http://www.w3.org/1999/xlink" content-type="dwc:institutional_code" xlink:title="Culture Collection of the Chinese Academy of Sciences" xlink:href="http://grbio.org/institution/china-general-microbiological-culture-collection-center-chinese-academy-sciences" xlink:type="simple">CGMCC</named-content> 3.24127) ex-type, <abbrev xmlns:xlink="http://www.w3.org/1999/xlink" content-type="institution" xlink:title="Culture Collection of Zhongkai University of Agriculture and Engineering" id="ABBRID0E1NBG" xlink:type="simple">ZHKUCC</abbrev> 21-0106 and <abbrev xmlns:xlink="http://www.w3.org/1999/xlink" content-type="institution" xlink:title="Culture Collection of Zhongkai University of Agriculture and Engineering" id="ABBRID0E6NBG" xlink:type="simple">ZHKUCC</abbrev> 22-0042 isotype).</p></tp:treatment-sec><tp:treatment-sec sec-type="notes" id="SECID0EEOBG"><title>Notes.</title><p>In the phylogenetic analysis of combined <italic>act</italic>, <italic>chs-1</italic>, <italic>gapdh</italic>, <italic>his3</italic>, ITS and β-<italic>tubulin</italic> sequences, three isolates (<abbrev xmlns:xlink="http://www.w3.org/1999/xlink" content-type="institution" xlink:title="Culture Collection of Zhongkai University of Agriculture and Engineering" id="ABBRID0EUOBG" xlink:type="simple">ZHKUCC</abbrev> 21-0105, <abbrev xmlns:xlink="http://www.w3.org/1999/xlink" content-type="institution" xlink:title="Culture Collection of Zhongkai University of Agriculture and Engineering" id="ABBRID0EZOBG" xlink:type="simple">ZHKUCC</abbrev> 21-0106 and <abbrev xmlns:xlink="http://www.w3.org/1999/xlink" content-type="institution" xlink:title="Culture Collection of Zhongkai University of Agriculture and Engineering" id="ABBRID0E5OBG" xlink:type="simple">ZHKUCC</abbrev> 22-0042) obtained in this study developed a sister clade to <italic><tp:taxon-name><tp:taxon-name-part taxon-name-part-type="genus" reg="Colletotrichum">Colletotrichum</tp:taxon-name-part></tp:taxon-name></italic> sp. MH0413 with 89% <abbrev xmlns:xlink="http://www.w3.org/1999/xlink" xlink:title="Maximum Likelihood" id="ABBRID0EKPBG" xlink:type="simple">ML</abbrev> bootstrap, 60% <abbrev xmlns:xlink="http://www.w3.org/1999/xlink" xlink:title="maximum parsimony" id="ABBRID0EOPBG" xlink:type="simple">MP</abbrev> bootstrap and 1.00 <abbrev xmlns:xlink="http://www.w3.org/1999/xlink" xlink:title="Bayesian analyses" id="ABBRID0ESPBG" xlink:type="simple">BP</abbrev> (Fig. <xref ref-type="fig" rid="F5">5</xref>). <italic><tp:taxon-name><tp:taxon-name-part taxon-name-part-type="genus" reg="Colletotrichum">Colletotrichum</tp:taxon-name-part><tp:taxon-name-part taxon-name-part-type="species" reg="guangdongense">guangdongense</tp:taxon-name-part></tp:taxon-name></italic> is also closely related to <italic><tp:taxon-name><tp:taxon-name-part taxon-name-part-type="genus" reg="Colletotrichum">C.</tp:taxon-name-part><tp:taxon-name-part taxon-name-part-type="species" reg="magnum">magnum</tp:taxon-name-part></tp:taxon-name></italic> (CBS 519.97) and <italic><tp:taxon-name><tp:taxon-name-part taxon-name-part-type="genus" reg="Colletotrichum">C.</tp:taxon-name-part><tp:taxon-name-part taxon-name-part-type="species" reg="panamense">panamense</tp:taxon-name-part></tp:taxon-name></italic> (CBS 125386). It can be distinguished from <italic><tp:taxon-name><tp:taxon-name-part taxon-name-part-type="genus" reg="Colletotrichum">C.</tp:taxon-name-part><tp:taxon-name-part taxon-name-part-type="species" reg="magnum">magnum</tp:taxon-name-part></tp:taxon-name></italic> (CBS 519.97) by having smaller conidia (10–20 × 4–6 μm vs. 17–24 × 3.5–5 μm) and longer conidiophores (20–70 μm vs. 20 μm) (<xref ref-type="bibr" rid="B12">Damm et al. 2019</xref>). <italic><tp:taxon-name><tp:taxon-name-part taxon-name-part-type="genus" reg="Colletotrichum">Colletotrichum</tp:taxon-name-part><tp:taxon-name-part taxon-name-part-type="species" reg="panamense">panamense</tp:taxon-name-part></tp:taxon-name></italic> (CBS 125386) has conidiophores shorter than <italic><tp:taxon-name><tp:taxon-name-part taxon-name-part-type="genus" reg="Colletotrichum">C.</tp:taxon-name-part><tp:taxon-name-part taxon-name-part-type="species" reg="guangdongense">guangdongense</tp:taxon-name-part></tp:taxon-name></italic> (30 μm vs. 20–70 μm). <italic><tp:taxon-name><tp:taxon-name-part taxon-name-part-type="genus" reg="Colletotrichum">Colletotrichum</tp:taxon-name-part><tp:taxon-name-part taxon-name-part-type="species" reg="guangdongense">guangdongense</tp:taxon-name-part></tp:taxon-name></italic> can be distinguished from <italic><tp:taxon-name><tp:taxon-name-part taxon-name-part-type="genus" reg="Colletotrichum">C.</tp:taxon-name-part><tp:taxon-name-part taxon-name-part-type="species" reg="magnum">magnum</tp:taxon-name-part></tp:taxon-name></italic> (CBS 519.97) also by 39 different nucleotides (4/538 in the ITS region, 9/204 in the <italic>gapdh</italic> region, 3/251 in the <italic>chs-1</italic> region, 9/235 <italic>act</italic>, 5/431 <italic>tub2</italic> and 9/403 <italic>his3</italic>) and from <italic><tp:taxon-name><tp:taxon-name-part taxon-name-part-type="genus" reg="Colletotrichum">C.</tp:taxon-name-part><tp:taxon-name-part taxon-name-part-type="species" reg="panamense">panamense</tp:taxon-name-part></tp:taxon-name></italic> (CBS 125386) by 39 different nucleotides (4/538 in the ITS region, 9/204 in the <italic>gapdh</italic> region, 3/251 in the <italic>chs-1</italic> region, 9/235 <italic>act</italic>, 2/431 <italic>tub2</italic> and 12/403 <italic>his3</italic>). The PHI test revealed no significant recombination event amongst <italic><tp:taxon-name><tp:taxon-name-part taxon-name-part-type="genus" reg="Colletotrichum">C.</tp:taxon-name-part><tp:taxon-name-part taxon-name-part-type="species" reg="guangdongense">guangdongense</tp:taxon-name-part></tp:taxon-name></italic> and its closely-related taxa (Fig. <xref ref-type="fig" rid="F6">6</xref>). Therefore, we have described this fungus as a novel species.</p></tp:treatment-sec><tp:treatment-sec><!--Section generated to contain objects referenced in tp:taxon-treatment.--><fig id="F5" position="float" orientation="portrait"><object-id xmlns:xlink="http://www.w3.org/1999/xlink" content-type="doi" xlink:type="simple">10.3897/mycokeys.95.87121.figure5</object-id><object-id xmlns:xlink="http://www.w3.org/1999/xlink" content-type="arpha" xlink:type="simple">D0CA4E5F-4EF0-580D-ADBC-D18602D70028</object-id><label>Figure 5.</label><caption><p>The most parsimonious tree of the <italic><tp:taxon-name><tp:taxon-name-part taxon-name-part-type="genus" reg="Colletotrichum">Colletotrichum</tp:taxon-name-part><tp:taxon-name-part taxon-name-part-type="species" reg="magnum">magnum</tp:taxon-name-part></tp:taxon-name></italic> complex using combined <italic>act</italic>, <italic>chs-1</italic>, <italic>gapdh</italic>, <italic>his3</italic>, ITS and β-<italic>tubulin</italic> sequences. <italic><tp:taxon-name><tp:taxon-name-part taxon-name-part-type="genus" reg="Colletotrichum">Colletotrichum</tp:taxon-name-part><tp:taxon-name-part taxon-name-part-type="species" reg="cliviicola">cliviicola</tp:taxon-name-part></tp:taxon-name></italic> and <italic><tp:taxon-name><tp:taxon-name-part taxon-name-part-type="genus" reg="Colletotrichum">C.</tp:taxon-name-part><tp:taxon-name-part taxon-name-part-type="species" reg="orchidearum">orchidearum</tp:taxon-name-part></tp:taxon-name></italic> were used as outgroup taxa. Bootstrap support values equal to or greater than 60% in <abbrev xmlns:xlink="http://www.w3.org/1999/xlink" xlink:title="maximum parsimony" id="ABBRID0EMGBG" xlink:type="simple">MP</abbrev> and <abbrev xmlns:xlink="http://www.w3.org/1999/xlink" xlink:title="Maximum Likelihood" id="ABBRID0EQGBG" xlink:type="simple">ML</abbrev> and <abbrev xmlns:xlink="http://www.w3.org/1999/xlink" xlink:title="Bayesian analyses" id="ABBRID0EUGBG" xlink:type="simple">BP</abbrev> equal to or greater than 0.95 are shown as <abbrev xmlns:xlink="http://www.w3.org/1999/xlink" xlink:title="maximum parsimony" id="ABBRID0EYGBG" xlink:type="simple">MP</abbrev>/<abbrev xmlns:xlink="http://www.w3.org/1999/xlink" xlink:title="Maximum Likelihood" id="ABBRID0E3GBG" xlink:type="simple">ML</abbrev>/<abbrev xmlns:xlink="http://www.w3.org/1999/xlink" xlink:title="Bayesian analyses" id="ABBRID0EAHBG" xlink:type="simple">BP</abbrev> above the respective nodes. The isolates of the novel taxon described in the current study are highlighted in red. Ex-type strains are noted with T.</p></caption><graphic xmlns:xlink="http://www.w3.org/1999/xlink" xlink:href="mycokeys-95-163-g005.jpg" position="float" orientation="portrait" xlink:type="simple" id="oo_814956.jpg"><uri content-type="original_file" xlink:type="simple">https://binary.pensoft.net/fig/814956</uri></graphic></fig><fig id="F6" position="float" orientation="portrait"><object-id xmlns:xlink="http://www.w3.org/1999/xlink" content-type="doi" xlink:type="simple">10.3897/mycokeys.95.87121.figure6</object-id><object-id xmlns:xlink="http://www.w3.org/1999/xlink" content-type="arpha" xlink:type="simple">CBCB4AE5-7D1B-5C31-B29C-3C8E91EC9119</object-id><label>Figure 6.</label><caption><p>PHI analysis of combined <italic>act</italic>, <italic>chs-1</italic>, <italic>gapdh</italic>, <italic>his3</italic>, ITS and β-<italic>tubulin</italic> sequence data. A PHI test result (<abbrev xmlns:xlink="http://www.w3.org/1999/xlink" xlink:title="pairwise homoplasy index" id="ABBRID0E2HBG" xlink:type="simple">Φw</abbrev>) &lt; 0.05 indicates significant recombination within the dataset.</p></caption><graphic xmlns:xlink="http://www.w3.org/1999/xlink" xlink:href="mycokeys-95-163-g006.jpg" position="float" orientation="portrait" xlink:type="simple" id="oo_814957.jpg"><uri content-type="original_file" xlink:type="simple">https://binary.pensoft.net/fig/814957</uri></graphic></fig></tp:treatment-sec><ref-list><ref id="B12"><mixed-citation xmlns:xlink="http://www.w3.org/1999/xlink" xlink:type="simple"><person-group><name name-style="western"><surname>Damm</surname><given-names>U</given-names></name><name name-style="western"><surname>Sato</surname><given-names>T</given-names></name><name name-style="western"><surname>Alizadeh</surname><given-names>A</given-names></name><name name-style="western"><surname>Groenewald</surname><given-names>JZ</given-names></name><name name-style="western"><surname>Crous</surname><given-names>PW</given-names></name></person-group> (<year>2019</year>) <article-title>The <italic><tp:taxon-name><tp:taxon-name-part taxon-name-part-type="genus">Colletotrichum</tp:taxon-name-part><tp:taxon-name-part taxon-name-part-type="species">dracaenophilum</tp:taxon-name-part></tp:taxon-name></italic>, <italic><tp:taxon-name><tp:taxon-name-part taxon-name-part-type="genus">C.</tp:taxon-name-part><tp:taxon-name-part taxon-name-part-type="species">magnum</tp:taxon-name-part></tp:taxon-name></italic> and <italic><tp:taxon-name><tp:taxon-name-part taxon-name-part-type="genus">C.</tp:taxon-name-part><tp:taxon-name-part taxon-name-part-type="species">orchidearum</tp:taxon-name-part></tp:taxon-name></italic> species complexes.</article-title><source>Studies in Mycology</source><volume>92</volume>(<issue>1</issue>): <fpage>1</fpage>–<lpage>46</lpage>. <ext-link xlink:href="10.1016/j.simyco.2018.04.001" ext-link-type="doi" xlink:type="simple">https://doi.org/10.1016/j.simyco.2018.04.001</ext-link></mixed-citation></ref></ref-list></tp:taxon-treatment>
